# Supplementary material for: Long‐Term Regime Shifts in Xeric Ecoregion Freshwater Fish Assemblages due to Anthropogenic and Climate Stressors
Source: Ecol Evol. 2025 Sep 1;15(9):e72067. doi: 10.1002/ece3.72067 (PMC12401659; doi:10.1002/ece3.72067)
Supplement: Supplementary file 2 — Appendix S2: Supporting Information S2. [file ECE3-15-e72067-s001.xlsx]

## Sheet: Sheet1
Long-term regime shifts in xeric ecoregion freshwater fish assemblages due to anthropogenic and climate stressors Corey A. Krabbenhoft1*, Jane S. Rogosch2, Freya E. Rowland3 1Department of Biological Sciences, Hochstetter Hall 609, University at Buffalo North Campus, Buffalo, NY 14260; ORCID: 0000-0002-2630-8287 2U.S. Geological Survey, Texas Cooperative Fish & Wildlife Research Unit and Departme…
Supplemental Information S2 - Digital object identifiers for datasets and URLs for data storage locations used to investigate how changing flow regimes are related to changes in fish richness and assemblage composition. GBIF = Global Biodiversity Information Framework, NOAA = National Oceanic and Atmospheric Administration, CAMELS = Catchment Attributes and Meteorology for Large-sample Studies, I…
Data Type	Data Source	Source Reference	Link to Original Data Source
Fish occurrence	Atlas of Living Australia	Atlas of Living Australia (2022)	https://www.ala.org.au/
	GBIF	GBIF (2023)	https://doi.org/10.15468/dl.wxur2h
	RivFishTime	Comte et al. (2021)	https://doi.org/10.1111/geb.13210
Fish traits	FishBase	FishBase (2023)	https://fishbase.se
	Fish Traits Database	Frimpong and Angermeier (2011)	https://doi.org/10.1577/1548-8446-34.10.487
	freshwaterecology.info	Schmidt-Kloiber & Hering (2015)	https://www.freshwaterecology.info/index.php
	Fishes of Australia	Bray and Gomon (2022)	http://fishesofaustralia.net.au/
	IUCN Red List	IUCN	https://www.iucnredlist.org/
Australian stream gauges	CAMELS	Fowler et al. (2020)	https://doi.pangaea.de/10.1594/PANGAEA.921850
	GRDC	The Global Runoff Data Centre (2020)	https://www.bafg.de/GRDC/EN/Home/homepage_node.html
US stream gauges	USGS	US Geological Survey (2016)	https://waterdata.usgs.gov/nwis
Temperature data	NOAA	NOAA (2023)	https://psl.noaa.gov/data/gridded/data.cpc.globaltemp.html
Precipitation data	NOAA	Xie et al. 2007 and Chen et al. 2008	https://doi.org/10.1029/2007JD009132 https://doi.org/10.1175/JHM583.1
